# Supplementary material for: Causes of death after biannual azithromycin treatment: A community-level randomized clinical trial
Source: PLoS One. 2021 Sep 24;16(9):e0250197. doi: 10.1371/journal.pone.0250197 (PMC8462712; doi:10.1371/journal.pone.0250197)
Supplement: S1 Data — (XLSX) [file pone.0250197.s002.xlsx]

## Sheet: Sheet1
ARM: 0=PL,1=AZ	COMMUNITY ID	CHILD ID	INTERVAL	AGE IN MONTHS	PERSON-YEARS	STATUS: 0=ALIVE; 1=DEAD	Cause of death Alt	Cause of death Black
1	454	00027CA2	1	47	0.26287	0
1	476	0003C4C6	1	18	0.621577	0
1	476	0003C4C6	2	23	0.638007	0
1	476	0003C4C6	3	31	0.43264	0
1	476	0003C4C6	4	36	0.410734	0
0	070	000535AD	1	41	0.520263	0
0	070	000535AD	2	48	0.21632	0
0	108	000570DC	1	37	0.517525	0
0	108	000570DC	2	43	0.457284	0
0	108	000570DC	3	49	0.440854	0
0	460	000921DB	1	35	0.520263	0
0	460	000921DB	2	42	0.454545	0
0	460	000921DB	3	47	0.43264	0
0	460	000921DB	4	52	0.470975	0
1	676	00093C72	1	44	0.594195	0
1	676	00093C72	2	51	0.566813	0
1	676	00093C72	3	58	0.449069	0
1	023	00096217	1	36	0.512048	0
1	023	00096217	2	43	0.588719	0
1	023	00096217	3	50	0.317634	0
1	023	00096217	4	53	0.449069	0
1	661	000C6742	4	3	0.498357	0
1	674	000F4BBA	1	47	0.523001	0
1	674	000F4BBA	2	53	0.457284	0
0	033	000F6A43	1	10	0.251917	0
0	315	000FAF5D	1	8	0.183461	0
1	573	00106C08	1	17	0.503834	0
1	573	00106C08	2	24	0.495619	0
1	573	00106C08	3	29	0.468237	0
1	573	00106C08	4	35	0.460022	0
1	026	00111B2E	1	41	0.512048	0
1	026	00111B2E	2	48	0.457284	0
1	026	00111B2E	3	53	0.449069	0
1	026	00111B2E	4	58	0.449069	0
1	156	00111BD9	1	30	0.577766	0
1	156	00111BD9	2	37	0.512048	0
1	156	00111BD9	3	43	0.53943	0
1	156	00111BD9	4	49	0.435378	0
0	362	0014D51D	1	47	0.550383	0
0	362	0014D51D	2	53	0.465498	0
0	362	0014D51D	3	59	0.435378	0
1	012	0014FB8C	1	27	0.53943	0
1	012	0014FB8C	2	34	0.424425	0
1	012	0014FB8C	3	39	0.399781	0
1	012	0014FB8C	4	44	0.440854	0
0	140	0015F3D8	1	4	0.465498	0
0	140	0015F3D8	2	10	0.429901	0
0	140	0015F3D8	3	12	0.457284	0
0	140	0015F3D8	4	12	0.523001	0
0	219	00175CB5	1	36	0.627054	0
0	219	00175CB5	2	42	0.503834	0
0	219	00175CB5	3	48	0.460022	0
0	219	00175CB5	4	53	0.498357	0
1	518	0017FE9B	1	4	0.542169	0
1	518	0017FE9B	2	10	0.476451	0
1	518	0017FE9B	3	12	0.438116	0
1	518	0017FE9B	4	12	0.476451	0
0	339	0018320B	3	12	0.553122	0
0	339	0018320B	4	12	0.19989	0
0	650	00196713	1	35	0.517525	0
0	650	00196713	2	42	0.514786	0
0	650	00196713	3	48	0.210843	0
0	098	001B63E7	4	9	0.43264	0
1	309	001BA162	1	54	0.605148	0
0	622	001BD309	4	48	0.479189	0
1	159	001BD512	1	7	0.290252	0
0	688	001BDF19	1	19	0.544907	0
0	688	001BDF19	2	23	0.528478	0
0	688	001BDF19	3	30	0.454545	0
0	688	001BDF19	4	35	0.512048	0
1	326	001ED228	1	13	0.588719	0
1	326	001ED228	2	20	0.684556	0
1	326	001ED228	3	28	0.29299	0
1	326	001ED228	4	32	0.498357	0
1	498	001F6EC7	2	23	0.460022	0
1	498	001F6EC7	3	29	0.46276	0
1	498	001F6EC7	4	34	0.460022	0
0	405	001FF8DD	3	36	0.473713	0
0	405	001FF8DD	4	36	0.209474	0
0	127	00215686	3	22	0.449069	0
0	127	00215686	4	28	0.506572	0
0	455	00232E0E	1	33	0.528478	0
0	455	00232E0E	2	40	0.468237	0
0	455	00232E0E	3	45	0.418949	0
0	455	00232E0E	4	50	0.460022	0
1	498	00235F50	3	36	0.550383	0
1	498	00235F50	4	36	0.36966	0
1	523	00238CD6	2	11	0.443593	0
1	523	00238CD6	3	17	0.235487	0
0	540	0023B814	2	42	0.223165	0
0	178	002420A2	1	36	0.295728	0
0	656	0025BCA8	1	2	0.577766	0
0	656	0025BCA8	2	9	0.490142	0
0	656	0025BCA8	3	12	0.440854	0
0	656	0025BCA8	4	12	0.36966	0
0	217	0026459C	1	24	0.618839	0
0	217	0026459C	2	31	0.514786	0
0	217	0026459C	3	38	0.53943	0
0	217	0026459C	4	44	0.435378	0
0	514	002786E3	1	32	0.299836	0
0	514	002786E3	3	45	0.228642	0
1	158	0027CAC9	3	6	0.451807	0
1	158	0027CAC9	4	12	0.258762	0
1	025	0028145E	1	14	0.512048	0
1	025	0028145E	2	20	0.457284	0
1	025	0028145E	3	25	0.449069	0
1	025	0028145E	4	31	0.449069	0
0	353	0028F7B1	4	11	0.46276	0
1	479	002B19F5	2	18	0.621577	0
1	479	002B19F5	3	25	0.43264	0
1	479	002B19F5	4	30	0.454545	0
1	135	002C3967	1	29	0.566813	0
1	135	002C3967	2	36	0.479189	0
1	135	002C3967	3	41	0.195783	0
1	156	002E452D	3	4	0.53943	0
1	156	002E452D	4	4	0.21632	0
0	415	002E4CF5	2	47	0.457284	0
0	415	002E4CF5	3	53	0.460022	0
0	415	002E4CF5	4	59	0.476451	0
1	124	002ED99D	1	51	0.297097	0
1	005	002F01D0	1	23	0.514786	0
1	005	002F01D0	2	30	0.479189	0
1	005	002F01D0	3	35	0.43264	0
1	005	002F01D0	4	40	0.449069	0
1	494	00322B16	1	36	0.572289	0
1	494	00322B16	2	41	0.451807	0
1	494	00322B16	3	47	0.227273	0
0	414	0032435C	2	23	0.457284	0
0	414	0032435C	3	29	0.460022	0
0	414	0032435C	4	35	0.476451	0
1	167	00343717	1	36	0.572289	0
1	167	00343717	2	44	0.514786	0
1	167	00343717	3	49	0.454545	0
1	167	00343717	4	55	0.506572	0
0	353	0034CF6A	3	12	0.558598	0
0	353	0034CF6A	4	19	0.182092	0
0	424	0034DE25	1	58	0.514786	0
0	042	00356F5C	1	53	0.525739	0
1	371	003CA87F	2	27	0.230011	0
1	699	003F61A9	4	4	0.46276	0
0	098	003F8B06	1	23	0.506572	0
0	098	003F8B06	2	30	0.221796	0
1	552	0040EE25	2	35	0.232749	0
0	298	0040F301	2	23	0.212212	0
0	513	0041FA35	1	9	0.599671	0
0	513	0041FA35	2	16	0.46276	0
0	513	0041FA35	3	21	0.523001	0
0	513	0041FA35	4	28	0.399781	0
1	062	0044B483	1	37	0.583242	0
1	062	0044B483	2	44	0.50931	0
1	062	0044B483	3	51	0.460022	0
1	062	0044B483	4	56	0.490142	0
1	498	0045A6EA	1	18	0.569551	0
1	498	0045A6EA	2	23	0.449069	0
1	498	0045A6EA	3	29	0.553122	0
1	498	0045A6EA	4	35	0.366922	0
0	050	00462D99	3	24	0.460022	0
0	050	00462D99	4	24	0.429901	0
0	302	0048BB4A	2	9	0.454545	0
0	302	0048BB4A	3	12	0.38609	0
0	302	0048BB4A	4	12	0.446331	0
0	268	0049137C	2	48	0.468237	0
0	268	0049137C	3	53	0.380613	0
0	143	00496587	2	36	0.427163	0
0	143	00496587	3	41	0.460022	0
0	143	00496587	4	46	0.520263	0
1	013	004D5E78	2	24	0.424425	0
1	013	004D5E78	3	29	0.399781	0
1	013	004D5E78	4	33	0.443593	0
0	100	004D6161	1	2	0.258762	0
0	100	004D6161	3	12	0.449069	0
0	100	004D6161	4	12	0.454545	0
1	657	004F142E	1	11	0.544907	0
1	657	004F142E	2	18	0.512048	0
1	657	004F142E	3	24	0.353231	0
1	657	004F142E	4	28	0.457284	0
0	447	004F330D	1	35	0.503834	0
0	447	004F330D	2	41	0.476451	0
0	447	004F330D	3	47	0.438116	0
0	447	004F330D	4	52	0.465498	0
1	381	004FECC3	4	6	0.405257	0
0	314	005136F3	1	10	0.561336	0
0	314	005136F3	2	17	0.490142	0
0	314	005136F3	3	23	0.451807	0
0	314	005136F3	4	28	0.503834	0
0	513	00528AB5	1	30	0.295728	0
0	260	00537F02	1	18	0.55586	0
0	260	00537F02	2	24	0.407996	0
0	260	00537F02	3	28	0.175246	0
0	461	0053822B	3	2	0.214951	0
0	070	0053CD27	1	25	0.520263	0
0	070	0053CD27	2	31	0.43264	0
0	070	0053CD27	3	36	0.399781	0
0	070	0053CD27	4	41	0.449069	0
0	362	0054F7D0	1	3	0.282037	0
0	513	00568B65	1	35	0.295728	0
1	254	0056CAA6	2	29	0.443593	0
1	254	0056CAA6	3	35	0.424425	0
1	254	0056CAA6	4	40	0.46276	0
0	515	00577446	1	15	0.575027	0
0	515	00577446	2	22	0.460022	0
0	515	00577446	3	28	0.443593	0
0	515	00577446	4	33	0.460022	0
1	538	00581EA2	1	33	0.520263	0
1	538	00581EA2	2	40	0.460022	0
1	538	00581EA2	3	45	0.230011	0
1	371	005847A0	1	41	0.564074	0
1	371	005847A0	2	48	0.457284	0
1	371	005847A0	3	53	0.440854	0
1	371	005847A0	4	58	0.454545	0
1	380	00598A23	1	35	0.512048	0
1	380	00598A23	2	41	0.449069	0
1	380	00598A23	3	47	0.217689	0
0	276	005A0928	1	41	0.553122	0
0	276	005A0928	2	48	0.440854	0
0	276	005A0928	3	53	0.407996	0
1	358	005A3B54	3	31	0.424425	0
1	358	005A3B54	4	36	0.454545	0
1	011	005A675E	4	17	0.440854	0
0	700	005D9851	1	17	0.531216	0
0	700	005D9851	2	23	0.457284	0
0	700	005D9851	3	29	0.536692	0
0	700	005D9851	4	35	0.366922	0
0	276	005EF76D	1	42	0.490142	0
0	276	005EF76D	2	48	0.440854	0
0	276	005EF76D	3	53	0.407996	0
0	276	005EF76D	4	58	0.476451	0
1	378	006084E1	1	25	0.514786	0
1	378	006084E1	2	34	0.479189	0
1	378	006084E1	3	37	0.203998	0
1	193	0061F46F	2	21	0.454545	0
1	193	0061F46F	3	23	0.219058	0
0	651	006385BB	1	49	0.55586	0
0	651	006385BB	2	56	0.512048	0
0	643	00642457	1	23	0.514786	0
0	643	00642457	2	30	0.520263	0
0	643	00642457	3	36	0.427163	0
0	643	00642457	4	41	0.457284	0
1	330	00642670	1	13	0.580504	0
1	330	00642670	2	21	0.514786	0
1	330	00642670	3	26	0.460022	0
1	330	00642670	4	32	0.46276	0
1	421	00644132	1	35	0.503834	0
1	421	00644132	2	42	0.484666	0
1	421	00644132	3	47	0.517525	0
1	421	00644132	4	18	0.391566	0
0	098	0065A5A2	1	53	0.506572	0
0	698	00660EE6	4	13	0.429901	0
0	110	006898B7	1	23	0.520263	0
0	110	006898B7	2	36	0.457284	0
0	110	006898B7	3	41	0.517525	0
0	110	006898B7	4	47	0.427163	0
0	265	00693FF2	1	42	0.498357	0
0	265	00693FF2	2	41	0.410734	0
0	265	00693FF2	3	46	0.347755	0
1	407	006980C3	1	17	0.512048	0
1	407	006980C3	2	24	0.479189	0
1	407	006980C3	3	36	0.438116	0
1	407	006980C3	4	36	0.454545	0
1	247	006A2389	2	5	0.457284	0
1	247	006A2389	3	10	0.460022	0
1	247	006A2389	4	12	0.43264	0
1	699	006A8CE8	2	29	0.46276	0
1	699	006A8CE8	3	35	0.533954	0
1	699	006A8CE8	4	41	0.383352	0
1	674	006A985A	2	29	0.457284	0
1	674	006A985A	3	35	0.440854	0
1	674	006A985A	4	40	0.481928	0
0	590	006AD2C6	2	5	0.566813	0
0	590	006AD2C6	3	12	0.350493	0
0	590	006AD2C6	4	16	0.443593	0
1	005	006CFF27	1	37	0.514786	0
1	005	006CFF27	2	43	0.479189	0
1	005	006CFF27	3	49	0.43264	0
1	005	006CFF27	4	54	0.449069	0
0	271	006E5B2A	1	17	0.58598	0
1	012	006EF04D	1	41	0.536692	0
1	012	006EF04D	2	48	0.424425	0
1	012	006EF04D	3	53	0.399781	0
1	670	006FC82D	2	26	0.547645	0
1	670	006FC82D	3	33	0.421687	0
1	670	006FC82D	4	38	0.391566	0
1	199	00708E16	2	11	0.498357	0
1	199	00708E16	3	18	0.440854	0
1	199	00708E16	4	23	0.731106	0
0	176	00712BC4	1	48	0.616101	0
0	176	00712BC4	2	53	0.418949	0
0	176	00712BC4	3	59	0.55586	0
0	353	0072BE83	1	25	0.596933	0
0	353	0072BE83	2	32	0.457284	0
0	353	0072BE83	3	37	0.46276	0
0	353	0072BE83	4	43	0.46276	0
1	686	007501E1	1	4	0.547645	0
1	686	007501E1	2	11	0.523001	0
1	686	007501E1	3	17	0.457284	0
1	686	007501E1	4	23	0.512048	0
0	526	0075D1B7	2	17	0.451807	0
0	526	0075D1B7	3	23	0.451807	0
0	526	0075D1B7	4	36	0.473713	0
1	498	0077B9E1	1	5	0.558598	0
1	498	0077B9E1	2	10	0.460022	0
1	498	0077B9E1	3	12	0.460022	0
1	498	0077B9E1	4	12	0.460022	0
1	107	007809F7	3	5	0.443593	0
1	107	007809F7	4	5	0.457284	0
1	674	0078E24E	2	4	0.457284	0
1	674	0078E24E	3	10	0.438116	0
1	674	0078E24E	4	12	0.465498	0
0	032	007A0722	1	34	0.50931	0
0	032	007A0722	2	40	0.449069	0
0	032	007A0722	3	45	0.438116	0
0	032	007A0722	4	50	0.460022	0
0	383	007B92F3	1	17	0.50931	0
0	383	007B92F3	2	24	0.224535	0
0	186	007D26E0	1	2	0.520263	0
0	186	007D26E0	2	8	0.468237	0
0	186	007D26E0	3	13	0.214951	0
0	613	007D2CCF	1	8	0.528478	0
0	613	007D2CCF	2	14	0.550383	0
0	613	007D2CCF	3	21	0.424425	0
0	613	007D2CCF	4	26	0.46276	0
1	355	007D8BB7	1	21	0.591457	0
1	355	007D8BB7	2	29	0.553122	0
1	355	007D8BB7	3	35	0.465498	0
1	355	007D8BB7	4	41	0.364184	0
1	234	007EA71C	3	36	0.460022	0
1	234	007EA71C	4	36	0.46276	0
0	109	007F4475	2	48	0.457284	0
0	109	007F4475	3	53	0.446331	0
0	109	007F4475	4	58	0.454545	0
1	583	007F8C64	2	36	0.38609	0
1	583	007F8C64	3	40	0.435378	0
1	583	007F8C64	4	45	0.495619	0
1	408	00810FB1	1	7	0.514786	0
1	408	00810FB1	2	12	0.473713	0
1	408	00810FB1	3	17	0.440854	0
1	408	00810FB1	4	22	0.457284	0
0	440	00828F3F	3	36	0.361446	0
0	440	00828F3F	4	36	0.245071	0
1	328	00829DDD	1	6	0.588719	0
1	328	00829DDD	2	11	0.514786	0
1	328	00829DDD	3	18	0.460022	0
1	328	00829DDD	4	23	0.460022	0
1	435	0083D18D	1	59	0.58598	0
0	141	0087E7E8	2	48	0.214951	0
0	170	00882BF3	1	19	0.282037	0
0	170	00882BF3	3	32	0.451807	0
0	170	00882BF3	4	37	0.50931	0
1	154	0089A2F7	1	59	0.490142	0
0	216	008BBF8A	2	54	0.257393	0
1	148	008C2749	1	29	0.50931	0
1	148	008C2749	2	36	0.479189	0
1	148	008C2749	3	41	0.427163	0
1	148	008C2749	4	46	0.490142	0
0	228	008C7873	1	48	0.26287	0
0	096	008D3B2D	1	29	0.506572	0
0	096	008D3B2D	2	36	0.438116	0
0	096	008D3B2D	3	41	0.454545	0
0	096	008D3B2D	4	46	0.43264	0
0	382	008DDD81	1	41	0.506572	0
0	382	008DDD81	4	58	0.470975	0
0	067	0091440A	1	13	0.523001	0
0	067	0091440A	2	44	0.43264	0
0	067	0091440A	3	49	0.399781	0
0	067	0091440A	4	54	0.429901	0
0	424	009198BA	1	42	0.468237	0
0	424	009198BA	2	48	0.481928	0
0	424	009198BA	3	54	0.517525	0
0	690	00922C55	3	4	0.449069	0
0	690	00922C55	4	4	0.495619	0
1	558	00926B79	1	17	0.517525	0
1	558	00926B79	2	24	0.479189	0
1	558	00926B79	3	29	0.490142	0
1	558	00926B79	4	35	0.402519	0
0	150	0094015A	1	1	0.484666	0
0	150	0094015A	2	7	0.479189	0
0	150	0094015A	3	12	0.473713	0
0	150	0094015A	4	12	0.446331	0
1	193	00946A23	1	17	0.53943	0
1	193	00946A23	2	23	0.454545	0
1	193	00946A23	3	29	0.438116	0
1	193	00946A23	4	34	0.46276	0
1	662	00949206	1	27	0.599671	0
1	662	00949206	2	34	0.506572	0
1	662	00949206	3	40	0.536692	0
1	662	00949206	4	47	0.429901	0
1	692	0094FCB8	1	59	0.55586	0
1	637	0095662C	2	42	0.487404	0
1	637	0095662C	3	47	0.429901	0
1	637	0095662C	4	52	0.391566	0
1	066	0095EF77	3	4	0.355969	0
1	066	0095EF77	4	4	0.498357	0
0	691	009C8178	2	1	0.720153	0
0	691	009C8178	3	10	0.427163	0
0	691	009C8178	4	12	0.438116	0
1	435	009CF63E	2	23	0.250548	0
0	539	009D99AC	3	24	0.495619	0
0	539	009D99AC	4	24	0.402519	0
1	525	009DF650	1	36	0.520263	0
1	525	009DF650	2	42	0.470975	0
1	525	009DF650	3	48	0.460022	0
1	525	009DF650	4	53	0.498357	0
0	080	009E3D4C	2	24	0.36966	0
0	080	009E3D4C	3	28	0.375137	0
0	080	009E3D4C	4	32	0.46276	0
1	242	009E4393	1	3	0.523001	0
1	242	009E4393	2	13	0.468237	0
1	242	009E4393	3	15	0.440854	0
1	242	009E4393	4	20	0.460022	0
1	267	009F2153	1	4	0.580504	0
1	267	009F2153	2	11	0.202629	0
1	215	009F4498	1	37	0.717415	0
1	215	009F4498	2	45	0.41621	0
1	215	009F4498	3	50	0.457284	0
1	215	009F4498	4	56	0.517525	0
0	438	00A00055	1	36	0.577766	0
0	438	00A00055	2	43	0.254655	0
0	274	00A05654	1	47	0.550383	0
0	274	00A05654	2	54	0.219058	0
0	060	00A0A8D9	4	1	0.457284	0
0	032	00A17961	1	3	0.438116	0
0	032	00A17961	2	9	0.449069	0
0	032	00A17961	3	14	0.438116	0
0	032	00A17961	4	19	0.460022	0
1	543	00A26745	1	53	0.558598	0
1	413	00A26D48	1	5	0.662651	0
1	413	00A26D48	2	13	0.413472	0
1	413	00A26D48	3	18	0.558598	0
1	413	00A26D48	4	25	0.388828	0
1	066	00A2D4D5	3	2	0.355969	0
1	066	00A2D4D5	4	6	0.506572	0
0	260	00A2F672	1	8	0.55586	0
0	260	00A2F672	2	12	0.410734	0
0	260	00A2F672	3	16	0.350493	0
0	260	00A2F672	4	21	0.454545	0
1	578	00A8EC63	1	6	0.613363	0
1	578	00A8EC63	2	12	0.407996	0
1	578	00A8EC63	3	16	0.451807	0
1	578	00A8EC63	4	22	0.457284	0
0	373	00ABC73B	4	45	0.498357	0
1	187	00AC6792	1	9	0.525739	0
1	187	00AC6792	2	16	0.468237	0
1	187	00AC6792	3	21	0.544907	0
1	187	00AC6792	4	28	0.358708	0
1	157	00AF330C	1	30	0.575027	0
1	157	00AF330C	2	35	0.514786	0
1	157	00AF330C	3	42	0.454545	0
1	157	00AF330C	4	47	0.517525	0
1	272	00B0BEA3	1	9	0.291621	0
1	468	00B11533	1	40	0.299836	1	malaria	malaria
0	515	00B485FC	1	44	0.575027	0
0	515	00B485FC	2	51	0.460022	0
0	515	00B485FC	3	56	0.440854	0
1	683	00B49A6F	2	5	0.63253	0
1	683	00B49A6F	3	13	0.429901	0
1	683	00B49A6F	4	18	0.460022	0
0	176	00B4D80E	1	35	0.624315	0
0	176	00B4D80E	2	42	0.421687	0
0	176	00B4D80E	3	48	0.460022	0
0	176	00B4D80E	4	53	0.454545	0
1	198	00B65DB1	1	24	0.32448	0
0	530	00B6B4B1	1	48	0.575027	0
0	530	00B6B4B1	2	54	0.451807	0
0	530	00B6B4B1	3	59	0.465498	0
0	300	00B74C86	1	23	0.561336	0
0	300	00B74C86	2	29	0.46276	0
0	300	00B74C86	3	35	0.413472	0
0	300	00B74C86	4	40	0.209474	0
1	218	00B78F6A	1	53	0.733844	0
1	641	00B928E0	1	39	0.427163	0
1	641	00B928E0	2	44	0.484666	0
1	641	00B928E0	3	50	0.427163	0
1	641	00B928E0	4	55	0.479189	0
0	206	00BB838E	3	7	0.361446	0
0	206	00BB838E	4	11	0.501095	0
1	525	00BCB37C	1	9	0.520263	0
1	525	00BCB37C	2	15	0.470975	0
1	525	00BCB37C	3	21	0.460022	0
1	525	00BCB37C	4	27	0.498357	0
0	077	00C023ED	1	35	0.588719	0
0	077	00C023ED	2	41	0.372399	0
0	077	00C023ED	3	46	0.375137	0
0	077	00C023ED	4	50	0.451807	0
1	597	00C1E553	1	23	0.38609	0
1	597	00C1E553	2	28	0.561336	0
1	597	00C1E553	3	35	0.375137	0
1	597	00C1E553	4	39	0.476451	0
1	254	00C1FCDD	1	47	0.487404	0
1	254	00C1FCDD	2	48	0.443593	0
1	254	00C1FCDD	3	53	0.424425	0
1	254	00C1FCDD	4	58	0.46276	0
0	440	00C22E9D	2	1	0.596933	0
0	440	00C22E9D	3	8	0.197152	0
0	202	00C38BE5	1	52	0.564074	0
0	202	00C38BE5	2	46	0.476451	0
0	651	00C3EE9A	3	1	0.353231	0
0	651	00C3EE9A	4	5	0.460022	0
1	560	00C6242F	1	30	0.613363	0
1	560	00C6242F	2	38	0.470975	0
1	560	00C6242F	3	43	0.175246	0
0	256	00C72248	2	23	0.446331	0
0	256	00C72248	3	29	0.212212	0
1	111	00CA2C97	4	48	0.454545	0
0	547	00CAA8C8	1	23	0.279299	0
0	406	00CCF505	1	35	0.256024	0
0	406	00CCF505	4	52	0.460022	0
1	333	00CD5D0D	1	41	0.55586	0
1	333	00CD5D0D	2	48	0.427163	0
1	333	00CD5D0D	3	53	0.418949	0
1	333	00CD5D0D	4	58	0.440854	0
1	147	00D0CE4D	2	48	0.533954	0
1	147	00D0CE4D	3	54	0.449069	0
1	147	00D0CE4D	4	59	0.55586	0
1	563	00D5063F	3	1	0.217689	0
1	389	00D55929	1	43	0.594195	0
1	389	00D55929	2	50	0.443593	0
1	389	00D55929	3	55	0.449069	0
1	181	00D5E916	1	48	0.591457	0
1	181	00D5E916	2	53	0.63253	0
0	088	00D8C5A5	3	8	0.375137	0
0	088	00D8C5A5	4	13	0.457284	0
1	413	00D91A74	1	9	0.302574	0
1	064	00D9E5CF	1	51	0.572289	0
1	064	00D9E5CF	2	58	0.610624	0
0	219	00DAF003	2	10	0.566813	0
0	219	00DAF003	3	17	0.397043	0
0	219	00DAF003	4	22	0.498357	0
1	094	00DB04FF	2	24	0.443593	0
1	094	00DB04FF	3	29	0.449069	0
1	094	00DB04FF	4	34	0.429901	0
0	008	00DB3368	1	26	0.253286	0
1	232	00DCBE28	1	19	0.58598	0
1	232	00DCBE28	2	27	0.443593	0
1	232	00DCBE28	3	32	0.460022	0
1	232	00DCBE28	4	37	0.46276	0
0	102	00DE0329	1	27	0.520263	0
0	102	00DE0329	2	49	0.536692	0
0	102	00DE0329	3	54	0.36966	0
0	480	00DFDD4C	1	4	0.618839	0
0	480	00DFDD4C	2	12	0.624315	0
0	480	00DFDD4C	3	19	0.429901	0
0	480	00DFDD4C	4	24	0.41621	0
1	413	00E07A1F	1	22	0.605148	0
1	413	00E07A1F	2	29	0.473713	0
1	413	00E07A1F	3	35	0.460022	0
1	413	00E07A1F	4	40	0.484666	0
0	477	00E3F375	2	5	0.627054	0
0	477	00E3F375	3	11	0.542169	0
0	477	00E3F375	4	12	0.303943	0
0	141	00E4ADAE	1	29	0.501095	0
0	141	00E4ADAE	2	35	0.429901	0
0	141	00E4ADAE	3	40	0.457284	0
0	141	00E4ADAE	4	45	0.53943	0
0	589	00E6241B	1	20	0.50931	0
0	589	00E6241B	2	27	0.487404	0
0	589	00E6241B	3	32	0.481928	0
0	589	00E6241B	4	38	0.402519	0
0	672	00E6E8B3	1	53	0.523001	0
0	672	00E6E8B3	2	59	0.569551	0
0	217	00E6F6F4	1	45	0.618839	0
0	217	00E6F6F4	2	52	0.514786	0
0	217	00E6F6F4	3	58	0.457284	0
0	353	00E8AD4B	3	36	0.558598	0
0	353	00E8AD4B	4	36	0.183461	0
1	518	00EBE2AB	3	1	0.440854	0
1	518	00EBE2AB	4	7	0.470975	0
1	604	00EF412C	2	36	0.525739	0
1	604	00EF412C	3	42	0.470975	0
1	604	00EF412C	4	47	0.438116	0
0	268	00EF8227	1	4	0.528478	0
0	268	00EF8227	2	11	0.427163	0
0	268	00EF8227	3	12	0.424425	0
0	268	00EF8227	4	12	0.460022	0
1	413	00EFBCAD	2	6	0.454545	0
1	413	00EFBCAD	3	12	0.558598	0
1	413	00EFBCAD	4	18	0.388828	0
1	662	00EFC69B	1	33	0.542169	0
1	662	00EFC69B	2	39	0.53943	0
1	662	00EFC69B	3	46	0.451807	0
1	662	00EFC69B	4	51	0.50931	0
0	362	00F18599	1	59	0.564074	0
0	237	00F24839	1	3	0.520263	0
0	470	00F28088	1	6	0.610624	0
0	470	00F28088	2	15	0.613363	0
0	470	00F28088	3	21	0.536692	0
0	470	00F28088	4	28	0.320372	0
0	417	00F8D873	1	37	0.514786	0
0	417	00F8D873	2	43	0.457284	0
0	417	00F8D873	3	49	0.440854	0
0	359	00F912DD	1	50	0.643483	0
0	359	00F912DD	2	58	0.610624	0
1	012	00F95142	1	52	0.53943	0
1	012	00F95142	2	59	0.424425	0
1	433	00FBF1C7	3	5	0.421687	0
1	433	00FBF1C7	4	5	0.506572	0
1	439	00FC7440	1	44	0.583242	0
1	439	00FC7440	2	51	0.501095	0
1	439	00FC7440	3	57	0.460022	0
1	419	00FDDE00	1	41	0.501095	0
1	419	00FDDE00	2	41	0.484666	0
1	419	00FDDE00	3	47	0.440854	0
1	552	00FF4CB9	1	47	0.575027	0
1	552	00FF4CB9	2	53	0.465498	0
1	552	00FF4CB9	3	59	0.443593	0
0	078	00FFBDE7	2	41	0.366922	0
0	078	00FFBDE7	3	46	0.377875	0
0	078	00FFBDE7	4	50	0.451807	0
0	417	01044525	1	35	0.498357	0
0	417	01044525	2	36	0.484666	0
0	417	01044525	3	41	0.50931	0
0	417	01044525	4	47	0.402519	0
0	579	0105AB15	1	43	0.613363	0
0	579	0105AB15	2	50	0.203998	0
1	636	0105B34F	1	53	0.424425	0
1	636	0105B34F	2	54	0.487404	0
1	636	0105B34F	3	59	0.443593	0
1	179	0105EC5D	1	12	0.58598	0
1	179	0105EC5D	2	17	0.460022	0
1	179	0105EC5D	3	23	0.228642	0
0	589	01074A87	1	24	0.50931	0
0	589	01074A87	2	30	0.487404	0
0	589	01074A87	3	36	0.213582	0
1	309	010A0874	2	1	0.501095	0
1	309	010A0874	3	7	0.460022	0
1	309	010A0874	4	12	0.490142	0
1	597	010B293B	1	34	0.531216	0
1	597	010B293B	2	40	0.607886	0
1	597	010B293B	3	48	0.372399	0
1	597	010B293B	4	52	0.421687	0
0	139	010BAFEE	3	48	0.353231	0
0	139	010BAFEE	4	48	0.528478	0
0	438	010CB6C3	1	3	0.58598	0
0	438	010CB6C3	2	10	0.501095	0
0	438	010CB6C3	3	16	0.449069	0
0	438	010CB6C3	4	21	0.50931	0
0	216	01101799	3	4	0.454545	0
0	216	01101799	4	4	0.523001	0
0	145	01161D7E	2	24	0.618839	0
0	145	01161D7E	3	31	0.366922	0
0	145	01161D7E	4	35	0.55586	0
1	413	0116603A	1	17	0.618839	0
1	413	0116603A	2	24	0.470975	0
1	413	0116603A	3	30	0.46276	0
1	413	0116603A	4	36	0.484666	0
1	250	01166E7D	2	6	0.454545	0
1	250	01166E7D	3	11	0.213582	0
1	444	011687E4	1	3	0.523001	0
1	444	011687E4	2	9	0.460022	0
1	444	011687E4	3	12	0.550383	0
1	444	011687E4	4	12	0.350493	0
0	656	0118A24F	1	28	0.553122	0
0	656	0118A24F	2	35	0.514786	0
0	656	0118A24F	3	41	0.361446	0
0	656	0118A24F	4	45	0.449069	0
0	461	0118A2F1	1	41	0.520263	0
0	461	0118A2F1	2	48	0.227273	0
0	061	011917F0	3	3	0.460022	0
0	061	011917F0	4	36	0.487404	0
1	538	011B57F3	1	8	0.520263	0
1	538	011B57F3	2	15	0.460022	0
1	538	011B57F3	3	20	0.460022	0
1	538	011B57F3	4	26	0.438116	0
1	327	011BD7C6	3	24	0.55586	0
1	327	011BD7C6	4	24	0.364184	0
0	448	011C9BFD	1	17	0.498357	0
0	448	011C9BFD	2	23	0.479189	0
0	448	011C9BFD	3	29	0.435378	0
0	448	011C9BFD	4	34	0.465498	0
0	296	011D2C73	3	36	0.413472	0
0	296	011D2C73	4	36	0.460022	0
0	252	011DE86B	1	50	0.490142	0
0	252	011DE86B	2	56	0.446331	0
0	268	011E167F	2	2	0.479189	0
0	268	011E167F	3	7	0.399781	0
0	268	011E167F	4	12	0.43264	0
0	343	011EE9AA	1	35	0.596933	0
0	343	011EE9AA	2	45	0.451807	0
0	343	011EE9AA	3	47	0.36966	0
0	343	011EE9AA	4	51	0.46276	0
0	113	011EEA51	1	5	0.523001	0
0	113	011EEA51	2	11	0.457284	0
0	113	011EEA51	3	17	0.446331	0
0	113	011EEA51	4	22	0.457284	0
0	590	011FD6D1	2	6	0.487404	0
0	590	011FD6D1	3	12	0.427163	0
0	590	011FD6D1	4	17	0.443593	0
0	422	01203E06	1	32	0.512048	0
0	422	01203E06	2	38	0.484666	0
0	422	01203E06	3	44	0.454545	0
0	422	01203E06	4	49	0.457284	0
0	070	0120BA15	1	5	0.520263	0
0	070	0120BA15	2	12	0.435378	0
0	070	0120BA15	3	17	0.479189	0
0	070	0120BA15	4	22	0.366922	0
1	581	0121B126	2	5	0.418949	0
1	581	0121B126	3	10	0.473713	0
1	581	0121B126	4	16	0.460022	0
1	072	01228996	2	12	0.421687	0
1	072	01228996	3	17	0.402519	0
1	072	01228996	4	21	0.427163	0
1	560	012292C4	1	5	0.424425	0
1	560	012292C4	2	11	0.239595	0
0	354	0122FCEB	1	36	0.580504	0
0	354	0122FCEB	2	41	0.473713	0
0	354	0122FCEB	3	47	0.561336	0
0	354	0122FCEB	4	54	0.402519	0
1	115	0123766F	4	7	0.468237	0
0	139	012628C0	1	32	0.305312	0
0	139	012628C0	3	45	0.454545	0
0	139	012628C0	4	50	0.531216	0
0	339	0129FC2B	2	7	0.495619	0
0	339	0129FC2B	3	12	0.553122	0
0	339	0129FC2B	4	12	0.399781	0
0	252	012AB68E	1	29	0.490142	0
0	252	012AB68E	2	35	0.446331	0
0	252	012AB68E	3	40	0.421687	0
0	252	012AB68E	4	45	0.46276	0
1	326	012B4DF5	1	49	0.577766	0
1	095	012CA3C1	2	24	0.443593	0
1	095	012CA3C1	3	29	0.449069	0
1	095	012CA3C1	4	34	0.429901	0
1	608	012D101A	1	35	0.561336	0
1	608	012D101A	2	42	0.498357	0
1	608	012D101A	3	48	0.470975	0
1	608	012D101A	4	53	0.443593	0
0	658	012EAA36	1	41	0.544907	0
0	658	012EAA36	2	48	0.256024	0
0	216	012EE27A	1	12	0.643483	0
0	216	012EE27A	2	18	0.492881	0
0	216	012EE27A	3	23	0.454545	0
0	216	012EE27A	4	29	0.506572	0
1	013	012F0F63	1	11	0.53943	0
1	013	012F0F63	2	17	0.424425	0
1	013	012F0F63	3	23	0.399781	0
1	013	012F0F63	4	27	0.443593	0
1	443	0131F2C0	2	1	0.75575	0
1	443	0131F2C0	3	11	0.142388	0
1	443	0131F2C0	4	12	0.46276	0
1	582	01332A57	4	12	0.501095	0
0	197	013330A7	4	9	0.72563	0
1	413	013530FE	1	39	0.635268	0
1	413	013530FE	2	47	0.454545	0
1	413	013530FE	3	52	0.46276	0
1	413	013530FE	4	58	0.484666	0
1	272	01365D40	1	3	0.580504	0
1	272	01365D40	2	10	0.413472	0
1	272	01365D40	3	12	0.205367	0
0	086	0137340A	1	35	0.591457	0
0	086	0137340A	2	41	0.366922	0
0	086	0137340A	3	46	0.377875	0
0	086	0137340A	4	50	0.457284	0
0	222	01374DD9	1	52	0.610624	0
0	222	01374DD9	2	59	0.501095	0
0	704	01376A8B	1	9	0.561336	0
0	704	01376A8B	2	16	0.460022	0
0	704	01376A8B	3	21	0.438116	0
0	704	01376A8B	4	26	0.460022	0
1	575	013B01D4	1	51	0.503834	0
1	575	013B01D4	2	57	0.492881	0
1	558	013B3EA8	2	6	0.479189	0
1	558	013B3EA8	3	12	0.440854	0
1	558	013B3EA8	4	17	0.451807	0
0	084	013B4370	1	1	0.588719	0
0	084	013B4370	2	8	0.36966	0
0	084	013B4370	3	13	0.375137	0
0	084	013B4370	4	17	0.451807	0
0	140	013CC343	1	3	0.251917	0
0	001	013F9176	1	1	0.512048	0
0	001	013F9176	2	7	0.484666	0
0	001	013F9176	3	13	0.43264	0
0	001	013F9176	4	18	0.449069	0
1	272	01403B28	1	35	0.583242	0
1	525	0140866C	3	27	0.23138	0
1	449	01409579	2	11	0.533954	0
1	449	01409579	3	18	0.364184	0
1	449	01409579	4	22	0.236857	0
1	064	0140A445	1	30	0.572289	0
1	064	0140A445	2	35	0.610624	0
1	064	0140A445	3	43	0.364184	0
1	064	0140A445	4	47	0.490142	0
0	455	0140FB86	2	8	0.487404	0
0	455	0140FB86	3	14	0.180723	0
1	662	0140FC85	1	37	0.547645	0
1	662	0140FC85	2	42	0.536692	0
1	662	0140FC85	3	48	0.451807	0
1	662	0140FC85	4	53	0.50931	0
0	102	01428F0D	3	2	0.372399	0
0	102	01428F0D	4	7	0.443593	0
1	409	0142B4C5	1	7	0.514786	0
1	409	0142B4C5	2	13	0.473713	0
1	409	0142B4C5	3	18	0.443593	0
1	409	0142B4C5	4	24	0.451807	0
0	088	014317E6	1	47	0.591457	0
0	289	01450E5C	2	53	0.446331	0
1	103	01452098	1	1	0.523001	0
1	103	01452098	2	7	0.227273	0
0	550	014522CB	1	43	0.561336	0
0	550	014522CB	2	50	0.372399	0
0	550	014522CB	3	55	0.36966	0
0	550	014522CB	4	59	0.457284	0
1	439	014580C5	2	41	0.250548	0
1	439	014580C5	4	54	0.402519	0
0	226	01459103	2	54	0.60241	0
1	450	014621AE	3	30	0.468237	0
1	450	014621AE	4	36	0.440854	0
0	359	0146D960	2	9	0.640745	0
0	359	0146D960	3	17	0.468237	0
0	359	0146D960	4	22	0.383352	0
1	523	0148BD0D	1	3	0.536692	0
1	523	0148BD0D	2	9	0.443593	0
1	523	0148BD0D	3	12	0.470975	0
1	523	0148BD0D	4	12	0.460022	0
1	037	014A7291	1	39	0.50931	0
1	037	014A7291	2	45	0.440854	0
1	037	014A7291	3	50	0.446331	0
1	037	014A7291	4	55	0.460022	0
0	555	014A751A	1	53	0.58598	0
0	176	014BFD27	1	37	0.580504	0
0	176	014BFD27	2	45	0.468237	0
0	176	014BFD27	3	50	0.457284	0
0	564	014D9C3C	1	23	0.558598	0
0	564	014D9C3C	2	29	0.503834	0
0	564	014D9C3C	3	36	0.399781	0
0	564	014D9C3C	4	40	0.451807	0
0	415	014E855E	1	36	0.63253	0
0	415	014E855E	2	41	0.457284	0
0	415	014E855E	3	47	0.460022	0
0	415	014E855E	4	52	0.476451	0
1	094	014F45C3	2	6	0.443593	0
1	094	014F45C3	3	11	0.449069	0
1	094	014F45C3	4	12	0.429901	0
1	388	014F6E11	1	8	0.594195	0
1	388	014F6E11	2	11	0.443593	0
1	388	014F6E11	3	17	0.533954	0
1	388	014F6E11	4	23	0.410734	0
0	375	01504D13	2	18	0.227273	0
1	107	015235BE	2	4	0.46276	0
1	107	015235BE	3	9	0.443593	0
1	107	015235BE	4	12	0.457284	0
0	579	0152E70B	1	40	0.306681	0
0	702	015308A9	1	53	0.558598	0
0	702	015308A9	2	53	0.460022	0
0	455	01542F57	1	23	0.528478	0
0	455	01542F57	2	30	0.449069	0
0	455	01542F57	3	35	0.438116	0
0	455	01542F57	4	40	0.230011	0
1	244	01552569	1	11	0.566813	0
1	244	01552569	4	29	0.383352	0
1	476	0155B3AC	1	48	0.621577	0
1	476	0155B3AC	2	53	0.638007	0
1	413	01568E74	3	12	0.55586	0
1	413	01568E74	4	12	0.388828	0
0	589	01585FC2	1	31	0.50931	0
0	589	01585FC2	2	37	0.487404	0
0	589	01585FC2	3	43	0.481928	0
0	589	01585FC2	4	49	0.402519	0
1	676	015B4DCD	1	6	0.591457	0
1	676	015B4DCD	2	13	0.566813	0
1	676	015B4DCD	3	19	0.53943	0
1	676	015B4DCD	4	25	0.366922	0
1	266	015C3E51	1	47	0.547645	0
1	266	015C3E51	2	53	0.41621	0
1	266	015C3E51	3	58	0.345016	0
1	479	015D867D	2	42	0.310789	0
1	247	015EEF36	1	2	0.506572	0
0	144	01601FC1	2	1	0.429901	0
0	144	01601FC1	3	6	0.454545	0
0	144	01601FC1	4	6	0.280668	0
1	129	0162BDE3	4	54	0.506572	0
0	492	01645643	1	35	0.613363	0
0	492	01645643	2	42	0.542169	0
0	492	01645643	3	49	0.476451	0
0	492	01645643	4	55	0.383352	0
0	006	016A1D33	2	9	0.479189	0
0	006	016A1D33	3	12	0.429901	0
0	006	016A1D33	4	12	0.451807	0
1	377	016AC2FB	1	35	0.512048	0
1	377	016AC2FB	2	42	0.449069	0
1	377	016AC2FB	3	47	0.219058	0
1	701	016FBA55	4	36	0.46276	0
1	548	01714901	1	32	0.558598	0
1	548	01714901	2	39	0.372399	0
1	548	01714901	3	43	0.366922	0
1	548	01714901	4	48	0.460022	0
1	157	017193C7	1	36	0.575027	0
1	157	017193C7	2	42	0.257393	0
1	026	0174AE7C	3	24	0.440854	0
1	026	0174AE7C	4	24	0.457284	0
1	062	0175AAB9	1	5	0.583242	0
1	062	0175AAB9	2	13	0.50931	0
1	062	0175AAB9	3	19	0.460022	0
1	062	0175AAB9	4	24	0.490142	0
1	201	017890D0	1	2	0.583242	0
1	201	017890D0	2	9	0.228642	0
1	411	017AA3C3	1	54	0.542169	0
1	411	017AA3C3	2	59	0.256024	0
0	316	017AE3CF	1	8	0.182092	0
0	080	017BA110	2	12	0.36966	0
0	080	017BA110	3	16	0.187568	0
0	436	017CCCAC	2	22	0.498357	0
0	436	017CCCAC	3	28	0.23138	0
1	365	017D33EE	2	35	0.46276	0
1	365	017D33EE	3	41	0.533954	0
1	365	017D33EE	4	47	0.38609	0
1	381	017D3CE9	2	5	0.449069	0
1	381	017D3CE9	3	10	0.438116	0
1	381	017D3CE9	4	12	0.473713	0
1	201	017D5A33	1	18	0.566813	0
1	201	017D5A33	2	25	0.473713	0
1	201	017D5A33	3	30	0.465498	0
1	201	017D5A33	4	36	0.470975	0
0	682	017F41C5	1	28	0.544907	0
0	682	017F41C5	2	34	0.63253	0
0	682	017F41C5	3	42	0.427163	0
0	682	017F41C5	4	47	0.46276	0
0	455	01805FFA	1	37	0.528478	0
0	455	01805FFA	2	44	0.449069	0
0	455	01805FFA	3	49	0.533954	0
0	455	01805FFA	4	55	0.182092	0
1	023	01807901	4	5	0.449069	0
0	097	01814A7F	2	18	0.440854	0
0	097	01814A7F	3	23	0.227273	0
1	412	018167E0	1	56	0.638007	0
1	248	0181ABD2	1	47	0.506572	0
1	248	0181ABD2	2	54	0.228642	0
0	493	01823C24	1	48	0.596933	0
0	493	01823C24	2	53	0.276561	0
0	219	018405ED	2	6	0.503834	0
0	219	018405ED	3	12	0.533954	0
0	219	018405ED	4	12	0.424425	0
0	395	018427AB	2	42	0.492881	0
0	395	018427AB	3	47	0.438116	0
0	395	018427AB	4	53	0.468237	0
0	176	0184730E	2	17	0.232749	0
0	445	0186845D	1	58	0.503834	0
0	682	0187927D	1	11	0.544907	0
0	682	0187927D	2	11	0.63253	0
0	682	0187927D	3	19	0.429901	0
0	682	0187927D	4	24	0.460022	0
0	061	0189AB6A	1	35	0.58598	0
0	061	0189AB6A	2	42	0.514786	0
0	061	0189AB6A	3	48	0.460022	0
0	061	0189AB6A	4	53	0.487404	0
1	458	018AFC85	1	11	0.506572	0
1	458	018AFC85	2	17	0.473713	0
1	458	018AFC85	3	23	0.523001	0
1	458	018AFC85	4	29	0.394304	0
0	349	018B7001	1	39	0.290252	0
1	087	018C34CD	1	5	0.591457	0
1	087	018C34CD	2	12	0.366922	0
1	087	018C34CD	3	16	0.377875	0
1	087	018C34CD	4	20	0.457284	0
1	655	018D6882	1	19	0.594195	0
1	655	018D6882	2	26	0.470975	0
1	655	018D6882	3	31	0.355969	0
1	655	018D6882	4	36	0.457284	0
1	369	018E906A	3	1	0.528478	0
1	369	018E906A	4	7	0.394304	0
0	024	018EC958	4	14	0.449069	0
1	706	018FD10F	2	47	0.46276	0
1	706	018FD10F	3	53	0.219058	0
1	342	018FF1DA	2	29	0.517525	0
1	342	018FF1DA	3	38	0.18483	0
1	548	019171BF	1	9	0.55586	0
1	548	019171BF	2	16	0.372399	0
1	548	019171BF	3	20	0.366922	0
1	548	019171BF	4	25	0.460022	0
1	107	0191AC08	1	47	0.517525	0
1	107	0191AC08	2	53	0.46276	0
1	107	0191AC08	3	59	0.443593	0
1	452	01920D69	3	12	0.440854	0
1	452	01920D69	4	12	0.465498	0
1	244	0193F175	4	2	0.460022	0
0	447	0195219C	1	17	0.523001	0
0	447	0195219C	2	23	0.457284	0
0	447	0195219C	3	29	0.438116	0
0	447	0195219C	4	34	0.465498	0
1	335	019687E8	2	35	0.230011	0
0	088	01979951	4	42	0.397043	0
0	140	01986209	1	47	0.503834	0
0	140	01986209	2	54	0.536692	0
0	503	0199C0AE	1	54	0.566813	0
0	503	0199C0AE	2	59	0.596933	0
1	439	019D88B1	1	36	0.583242	0
1	439	019D88B1	2	41	0.501095	0
1	439	019D88B1	3	48	0.553122	0
1	439	019D88B1	4	54	0.402519	0
1	066	019F04D7	1	33	0.569551	0
1	066	019F04D7	2	39	0.613363	0
1	066	019F04D7	3	47	0.355969	0
1	066	019F04D7	4	51	0.498357	0
1	582	019FD0F5	2	36	0.421687	0
1	582	019FD0F5	3	41	0.43264	0
1	582	019FD0F5	4	46	0.498357	0
0	493	01A0CECE	1	32	0.298467	0
0	004	01A1355C	1	40	0.514786	0
0	004	01A1355C	2	46	0.479189	0
0	004	01A1355C	3	52	0.43264	0
0	004	01A1355C	4	57	0.440854	0
0	393	01A1AF8C	2	2	0.490142	0
0	393	01A1AF8C	3	8	0.440854	0
0	393	01A1AF8C	4	13	0.468237	0
0	463	01A607CC	1	1	0.517525	0
0	463	01A607CC	4	19	0.372399	0
1	171	01A92B04	1	12	0.569551	0
1	171	01A92B04	2	17	0.523001	0
1	171	01A92B04	3	24	0.531216	0
1	171	01A92B04	4	30	0.440854	0
1	062	01A94946	3	50	0.460022	0
1	062	01A94946	4	55	0.490142	0
1	426	01A976AF	3	2	0.449069	0
1	426	01A976AF	4	8	0.46276	0
1	465	01A9A35D	1	17	0.517525	0
1	465	01A9A35D	2	24	0.457284	0
1	465	01A9A35D	3	29	0.429901	0
1	465	01A9A35D	4	34	0.470975	0
0	422	01AA3402	2	29	0.484666	0
0	422	01AA3402	3	35	0.517525	0
0	422	01AA3402	4	41	0.394304	0
0	700	01AAE4A6	1	47	0.531216	0
0	112	01AAF823	2	8	0.528478	0
0	112	01AAF823	3	12	0.446331	0
0	112	01AAF823	4	12	0.383352	0
0	243	01ABC23C	1	13	0.495619	0
0	243	01ABC23C	2	19	0.490142	0
0	243	01ABC23C	3	25	0.438116	0
0	243	01ABC23C	4	30	0.46276	0
0	460	01AE1C3D	1	17	0.520263	0
0	460	01AE1C3D	2	24	0.454545	0
0	460	01AE1C3D	3	29	0.43264	0
0	460	01AE1C3D	4	34	0.487404	0
0	354	01AE4054	1	36	0.580504	0
0	354	01AE4054	2	41	0.473713	0
0	354	01AE4054	3	47	0.460022	0
0	354	01AE4054	4	52	0.465498	0
1	518	01AE42C0	1	53	0.542169	0
1	518	01AE42C0	2	52	0.476451	0
1	518	01AE42C0	3	58	0.440854	0
0	077	01B2655C	1	23	0.29299	1	malaria	malaria
0	271	01B323A7	1	8	0.276561	0
0	300	01B35605	1	4	0.564074	0
0	300	01B35605	2	11	0.413472	0
0	300	01B35605	3	12	0.438116	0
0	300	01B35605	4	12	0.443593	0
1	418	01B462DD	1	29	0.50931	0
1	418	01B462DD	2	36	0.484666	0
1	418	01B462DD	3	41	0.440854	0
1	418	01B462DD	4	47	0.473713	0
0	480	01B753D1	1	1	0.309419	0
0	480	01B753D1	4	21	0.206736	0
0	568	01BC52D9	1	47	0.50931	0
1	663	01BC55B4	1	8	0.273823	0
0	436	01BE90EF	1	6	0.583242	0
0	436	01BE90EF	2	12	0.501095	0
0	436	01BE90EF	3	18	0.460022	0
0	436	01BE90EF	4	23	0.495619	0
1	662	01BEE6B5	1	7	0.542169	0
1	662	01BEE6B5	2	13	0.53943	0
1	662	01BEE6B5	3	20	0.536692	0
1	662	01BEE6B5	4	26	0.427163	0
0	213	01BF1CC5	3	5	0.53943	0
0	213	01BF1CC5	4	12	0.418949	0
1	099	01BF2A71	1	29	0.520263	0
1	099	01BF2A71	2	36	0.457284	0
1	099	01BF2A71	3	37	0.443593	0
1	099	01BF2A71	4	43	0.449069	0
1	328	01C237F9	1	2	0.588719	0
1	328	01C237F9	2	14	0.514786	0
1	328	01C237F9	3	12	0.230011	0
0	359	01C6B1FA	2	6	0.613363	0
0	359	01C6B1FA	3	13	0.43264	0
0	359	01C6B1FA	4	18	0.449069	0
0	332	01C76676	1	2	0.533954	0
0	332	01C76676	2	9	0.427163	0
0	332	01C76676	3	12	0.421687	0
0	332	01C76676	4	12	0.440854	0
0	271	01C9FEB9	1	17	0.553122	0
0	271	01C9FEB9	2	24	0.440854	0
0	271	01C9FEB9	3	29	0.413472	0
0	271	01C9FEB9	4	34	0.473713	0
0	195	01CC941B	4	5	0.72563	0
1	284	01CCA859	1	42	0.544907	0
1	284	01CCA859	2	48	0.413472	0
0	048	01D21B12	1	41	0.520263	0
0	048	01D21B12	2	48	0.457284	0
0	048	01D21B12	3	53	0.46276	0
0	461	01D2BC3D	1	53	0.503834	0
0	461	01D2BC3D	2	59	0.470975	0
0	152	01D2E6E8	1	6	0.492881	0
0	152	01D2E6E8	2	12	0.481928	0
0	152	01D2E6E8	3	17	0.429901	0
0	152	01D2E6E8	4	22	0.490142	0
0	344	01D39221	1	10	0.314896	0
0	243	01D51FD0	1	29	0.501095	0
0	243	01D51FD0	2	35	0.492881	0
0	243	01D51FD0	3	41	0.435378	0
0	243	01D51FD0	4	46	0.46276	0
0	515	01D54BA0	1	19	0.575027	0
0	515	01D54BA0	2	26	0.23138	0
0	515	01D54BA0	4	37	0.460022	0
1	655	01D7D13F	1	18	0.553122	0
1	655	01D7D13F	2	25	0.512048	0
1	655	01D7D13F	3	30	0.355969	0
1	655	01D7D13F	4	35	0.457284	0
0	590	01D9B86C	1	47	0.476451	0
0	590	01D9B86C	2	53	0.291621	0
1	371	01DAA0C9	2	6	0.460022	0
1	371	01DAA0C9	3	11	0.531216	0
1	371	01DAA0C9	4	12	0.361446	0
1	674	01DAAB9F	1	7	0.523001	0
1	674	01DAAB9F	2	13	0.457284	0
1	674	01DAAB9F	3	18	0.220427	0
0	651	01DACE0E	1	59	0.55586	0
1	608	01DB5924	1	53	0.512048	0
1	608	01DB5924	2	59	0.528478	0
1	277	01E036A1	2	3	0.440854	0
1	277	01E036A1	3	8	0.213582	1	injury	injury
1	518	01E1183F	4	21	0.470975	0
0	271	01E1A21F	1	35	0.583242	0
0	271	01E1A21F	2	41	0.205367	0
0	271	01E1A21F	4	51	0.473713	0
0	477	01E1E516	3	48	0.542169	0
0	477	01E1E516	4	48	0.342278	0
1	037	01E4077B	1	53	0.512048	0
1	037	01E4077B	2	41	0.440854	0
1	037	01E4077B	3	47	0.446331	0
1	037	01E4077B	4	52	0.460022	0
0	517	01E455E6	2	5	0.413472	0
0	517	01E455E6	3	10	0.443593	0
0	517	01E455E6	4	12	0.495619	0
1	678	01E45716	1	26	0.662651	0
1	678	01E45716	2	34	0.498357	0
1	678	01E45716	3	40	0.542169	0
1	678	01E45716	4	46	0.397043	0
0	265	01E47862	1	18	0.249179	0
0	379	01E62F93	2	12	0.451807	0
0	379	01E62F93	3	17	0.440854	0
0	379	01E62F93	4	22	0.473713	0
1	676	01E66195	1	25	0.690033	0
1	676	01E66195	2	29	0.495619	0
1	676	01E66195	3	35	0.449069	0
1	676	01E66195	4	41	0.457284	0
1	421	01E7878D	3	4	0.50931	0
1	421	01E7878D	4	10	0.397043	0
1	218	01E7D36A	1	24	0.594195	0
1	218	01E7D36A	2	31	0.251917	0
1	046	01E7DA04	1	37	0.435378	0
1	046	01E7DA04	2	43	0.457284	0
1	046	01E7DA04	3	48	0.460022	0
1	046	01E7DA04	4	54	0.440854	0
1	411	01E803AA	1	43	0.583242	0
1	411	01E803AA	2	50	0.512048	0
1	411	01E803AA	3	56	0.457284	0
1	027	01E8555B	1	23	0.257393	0
0	482	01E93745	2	6	0.312158	0
1	012	01E95B63	2	29	0.424425	0
1	012	01E95B63	3	35	0.399781	0
1	012	01E95B63	4	39	0.438116	0
1	328	01EA1CB5	1	18	0.588719	0
1	328	01EA1CB5	2	23	0.514786	0
1	328	01EA1CB5	3	30	0.457284	0
1	328	01EA1CB5	4	35	0.501095	0
0	178	01EB968F	1	30	0.577766	0
0	178	01EB968F	2	35	0.290252	0
1	518	01EC686D	3	48	0.438116	0
1	518	01EC686D	4	48	0.473713	0
1	679	01ED317C	1	12	0.451807	0
1	679	01ED317C	2	19	0.306681	0
1	676	01EE0586	1	50	0.544907	0
1	676	01EE0586	2	57	0.613363	0
1	123	01EE784C	1	40	0.594195	0
1	123	01EE784C	2	47	0.355969	0
1	123	01EE784C	3	51	0.372399	0
1	123	01EE784C	4	56	0.599671	0
1	118	01EE7F56	3	3	0.451807	0
1	118	01EE7F56	4	9	0.449069	0
1	072	01EF4373	2	36	0.421687	0
1	072	01EF4373	3	41	0.402519	0
1	072	01EF4373	4	45	0.427163	0
0	217	01EF7876	2	54	0.512048	0
1	512	01EFE6C9	1	29	0.517525	0
1	512	01EFE6C9	2	35	0.457284	0
1	512	01EFE6C9	3	41	0.435378	0
1	512	01EFE6C9	4	46	0.449069	0
1	180	01F023BD	2	17	0.564074	0
1	180	01F023BD	3	24	0.451807	0
1	180	01F023BD	4	30	0.364184	0
1	538	01F2E4FF	1	41	0.520263	0
1	538	01F2E4FF	2	48	0.457284	0
1	538	01F2E4FF	3	53	0.46276	0
0	108	01F2F9E1	1	12	0.517525	0
0	108	01F2F9E1	2	18	0.457284	0
0	108	01F2F9E1	3	23	0.221796	0
0	568	01F3CA94	1	5	0.50931	0
0	568	01F3CA94	2	11	0.257393	0
0	517	01F4138E	1	11	0.542169	0
0	517	01F4138E	2	17	0.468237	0
0	517	01F4138E	3	23	0.443593	0
0	517	01F4138E	4	28	0.468237	0
0	624	01F43895	1	47	0.533954	0
0	624	01F43895	2	53	0.575027	0
0	624	01F43895	3	48	0.38609	0
0	624	01F43895	4	48	0.440854	0
1	699	01F4C474	2	9	0.460022	0
1	699	01F4C474	3	12	0.533954	0
1	699	01F4C474	4	12	0.366922	0
0	109	01F50E0C	3	5	0.446331	0
0	109	01F50E0C	4	10	0.454545	0
0	274	01F848A6	3	8	0.410734	0
0	274	01F848A6	4	12	0.236857	0
0	436	01F856B3	1	16	0.583242	0
0	436	01F856B3	2	23	0.498357	0
0	436	01F856B3	3	29	0.46276	0
0	436	01F856B3	4	35	0.495619	0
1	007	01F8C291	1	23	0.512048	0
1	007	01F8C291	2	30	0.481928	0
1	007	01F8C291	3	35	0.43264	0
1	007	01F8C291	4	40	0.446331	0
1	444	01FAF5EF	1	17	0.261501	0
1	433	01FB61E6	3	12	0.421687	0
1	433	01FB61E6	4	12	0.506572	0
1	697	01FE090A	3	48	0.424425	0
0	050	01FFC9BA	1	29	0.438116	0
0	050	01FFC9BA	2	30	0.446331	0
0	050	01FFC9BA	3	35	0.468237	0
0	050	01FFC9BA	4	40	0.421687	0
0	226	0200B8F3	1	55	0.624315	0
1	199	02056939	1	24	0.58598	0
0	372	0206185C	1	17	0.564074	0
0	372	0206185C	2	23	0.460022	0
0	372	0206185C	3	29	0.438116	0
0	372	0206185C	4	34	0.460022	0
1	418	02072A51	1	59	0.501095	0
0	206	020A44D1	1	8	0.670865	0
0	206	020A44D1	2	16	0.607886	0
0	206	020A44D1	3	23	0.361446	0
0	206	020A44D1	4	27	0.501095	0
1	266	020BA20B	1	23	0.564074	0
1	266	020BA20B	2	29	0.19989	0
0	422	020DEA2E	1	47	0.512048	0
0	422	020DEA2E	2	54	0.492881	0
0	422	020DEA2E	3	59	0.446331	0
1	686	020DFCBA	1	44	0.643483	0
1	686	020DFCBA	2	51	0.523001	0
1	686	020DFCBA	3	58	0.457284	0
0	194	020EAFA3	1	23	0.523001	0
0	194	020EAFA3	2	29	0.235487	0
1	355	020F89CC	2	53	0.553122	0
0	379	020FACDC	3	2	0.440854	0
0	379	020FACDC	4	2	0.473713	0
1	639	0210530B	1	58	0.517525	0
1	187	0210D3B8	1	35	0.525739	0
1	187	0210D3B8	2	41	0.468237	0
1	187	0210D3B8	3	47	0.43264	0
1	187	0210D3B8	4	52	0.468237	0
1	241	0211536B	1	11	0.523001	0
1	241	0211536B	2	18	0.468237	0
1	241	0211536B	3	23	0.21632	0
0	694	0216341C	1	47	0.286145	1	malaria	malaria
0	545	02164C8E	1	35	0.558598	0
0	545	02164C8E	2	41	0.375137	0
0	545	02164C8E	3	46	0.364184	0
0	545	02164C8E	4	50	0.46276	0
1	047	0217BEAD	3	24	0.46276	0
1	047	0217BEAD	4	30	0.424425	0
1	674	0217D3B2	1	17	0.523001	0
1	674	0217D3B2	2	23	0.457284	0
1	674	0217D3B2	3	29	0.440854	0
1	674	0217D3B2	4	34	0.46276	0
1	164	0218AFA5	1	30	0.542169	0
1	164	0218AFA5	2	35	0.517525	0
1	164	0218AFA5	3	42	0.454545	0
1	164	0218AFA5	4	47	0.50931	0
0	325	0219148B	2	7	0.454545	0
0	325	0219148B	3	12	0.449069	0
0	325	0219148B	4	17	0.230011	0
0	644	021C1A3B	1	35	0.512048	0
0	644	021C1A3B	2	41	0.517525	0
0	644	021C1A3B	3	48	0.424425	0
0	644	021C1A3B	4	53	0.460022	0
0	373	021E3D6A	2	29	0.449069	0
0	373	021E3D6A	3	35	0.460022	0
0	373	021E3D6A	4	40	0.457284	0
1	270	021E4B66	4	24	0.476451	0
0	422	021E65E1	1	44	0.512048	0
0	422	021E65E1	2	51	0.484666	0
0	422	021E65E1	3	56	0.454545	0
1	363	021EE4AC	1	5	0.55586	0
1	363	021EE4AC	2	11	0.234118	0
0	643	021FDB2D	1	28	0.514786	0
0	643	021FDB2D	2	34	0.594195	0
0	643	021FDB2D	3	42	0.176616	0
0	596	02202A49	1	11	0.265608	0
1	553	0221A2E8	1	17	0.575027	0
1	553	0221A2E8	2	24	0.46276	0
1	553	0221A2E8	3	29	0.553122	0
1	553	0221A2E8	4	36	0.347755	0
1	335	0221A2E9	1	48	0.572289	0
1	335	0221A2E9	2	53	0.457284	0
0	271	02228E99	1	35	0.583242	0
0	271	02228E99	2	41	0.410734	0
0	271	02228E99	3	46	0.410734	0
0	271	02228E99	4	51	0.476451	0
0	467	022740BC	2	13	0.613363	0
0	467	022740BC	3	12	0.429901	0
0	467	022740BC	4	12	0.429901	0
1	232	0228FA72	2	5	0.443593	0
1	232	0228FA72	3	10	0.460022	0
1	232	0228FA72	4	16	0.465498	0
0	379	022B3A41	4	36	0.236857	0
0	422	022B579D	2	2	0.484666	0
0	422	022B579D	3	7	0.454545	0
0	422	022B579D	4	12	0.46276	0
1	582	022C43BC	1	53	0.550383	0
1	627	023177AB	1	29	0.531216	0
1	627	023177AB	2	35	0.575027	0
1	627	023177AB	3	42	0.191676	0
1	433	02334A26	3	7	0.421687	0
1	433	02334A26	4	12	0.506572	0
0	189	02343BBB	2	3	0.228642	0
0	643	0237238C	1	11	0.514786	0
0	643	0237238C	2	29	0.520263	0
0	643	0237238C	3	35	0.427163	0
0	643	0237238C	4	40	0.457284	0
0	455	0238598D	1	23	0.264239	0
0	509	0238C90A	1	53	0.253286	0
0	379	02390CB3	4	3	0.473713	0
1	007	023A47B9	2	24	0.481928	0
1	007	023A47B9	3	29	0.43264	0
1	007	023A47B9	4	34	0.460022	0
1	481	023BA909	1	3	0.588719	0
1	481	023BA909	2	9	0.722892	0
1	481	023BA909	3	12	0.421687	0
1	481	023BA909	4	12	0.347755	0
0	414	023D1395	1	18	0.635268	0
0	414	023D1395	2	23	0.457284	0
0	414	023D1395	3	29	0.460022	0
0	414	023D1395	4	34	0.476451	0
1	158	0240E07D	1	5	0.575027	0
1	158	0240E07D	2	11	0.517525	0
1	158	0240E07D	3	18	0.536692	0
1	158	0240E07D	4	24	0.435378	0
0	142	02411CAD	1	23	0.484666	0
0	142	02411CAD	2	29	0.558598	0
0	142	02411CAD	3	36	0.454545	0
0	142	02411CAD	4	41	0.53943	0
0	077	0241CA48	1	29	0.588719	0
0	077	0241CA48	2	36	0.383352	0
0	077	0241CA48	3	40	0.364184	0
0	077	0241CA48	4	44	0.451807	0
0	058	0241F359	3	28	0.440854	0
0	058	0241F359	4	33	0.440854	0
0	192	024232BD	1	10	0.517525	0
0	192	024232BD	2	11	0.470975	0
0	192	024232BD	3	17	0.498357	0
0	192	024232BD	4	23	0.402519	0
0	178	02423A9F	2	35	0.566813	0
0	178	02423A9F	3	42	0.358708	0
0	178	02423A9F	4	47	0.230011	0
1	291	0242E0F4	1	23	0.27793	0
0	314	0242F261	1	1	0.610624	0
0	314	0242F261	2	9	0.53943	0
0	314	0242F261	3	15	0.350493	0
0	314	0242F261	4	19	0.506572	0
0	685	02436ACA	3	1	0.558598	0
0	685	02436ACA	4	8	0.407996	0
1	044	0245CA8D	2	36	0.457284	0
1	044	0245CA8D	3	41	0.460022	0
1	044	0245CA8D	4	46	0.429901	0
1	292	0247B9F3	2	35	0.221796	0
1	679	024A9932	1	14	0.512048	0
1	679	024A9932	2	22	0.613363	0
1	679	024A9932	3	31	0.443593	0
1	679	024A9932	4	33	0.465498	0
1	267	024CCA87	4	24	0.451807	0
1	247	02538F8B	1	17	0.506572	0
1	247	02538F8B	2	23	0.457284	0
1	247	02538F8B	3	29	0.457284	0
1	247	02538F8B	4	34	0.435378	0
0	280	02539CF1	2	7	0.227273	0
0	219	0253CDE5	1	4	0.624315	0
0	219	0253CDE5	2	12	0.503834	0
0	219	0253CDE5	3	18	0.533954	0
0	219	0253CDE5	4	24	0.424425	0
0	216	02547000	1	18	0.610624	0
0	216	02547000	2	23	0.525739	0
0	216	02547000	3	30	0.533954	0
0	216	02547000	4	36	0.427163	0
1	582	02563841	2	17	0.210843	0
0	043	025666EC	3	2	0.446331	0
0	043	025666EC	4	7	0.449069	0
1	330	025742F6	1	12	0.580504	0
1	330	025742F6	2	18	0.514786	0
1	330	025742F6	3	24	0.460022	0
1	330	025742F6	4	29	0.460022	0
0	161	02577C23	1	48	0.561336	0
0	161	02577C23	2	54	0.257393	0
0	456	025847CC	1	53	0.506572	0
0	456	025847CC	2	59	0.46276	0
0	029	025B0C67	1	16	0.517525	0
0	029	025B0C67	2	22	0.451807	0
0	029	025B0C67	3	27	0.490142	0
0	029	025B0C67	4	33	0.407996	0
0	084	025B67C8	1	29	0.588719	0
0	084	025B67C8	2	36	0.366922	0
0	084	025B67C8	3	36	0.36966	0
0	084	025B67C8	4	36	0.460022	0
1	072	025BBFC2	2	36	0.421687	0
1	072	025BBFC2	3	41	0.402519	0
1	072	025BBFC2	4	45	0.427163	0
0	225	025CD600	4	10	0.503834	0
0	394	025D50B4	1	38	0.50931	0
0	394	025D50B4	2	44	0.490142	0
0	394	025D50B4	3	50	0.440854	0
0	394	025D50B4	4	55	0.446331	0
0	332	025DD4B0	1	35	0.553122	0
0	332	025DD4B0	2	41	0.427163	0
0	332	025DD4B0	3	47	0.421687	0
0	332	025DD4B0	4	52	0.440854	0
0	084	025DE3F5	2	56	0.366922	0
0	343	025EFAB9	1	23	0.531216	0
0	343	025EFAB9	2	30	0.451807	0
0	343	025EFAB9	3	35	0.283406	0
1	094	0262A1BF	4	7	0.429901	0
1	553	0262ED3B	1	11	0.575027	0
1	553	0262ED3B	2	17	0.46276	0
1	553	0262ED3B	3	23	0.544907	0
1	553	0262ED3B	4	30	0.358708	0
1	294	02632970	1	12	0.550383	0
1	294	02632970	2	18	0.443593	0
1	294	02632970	3	24	0.438116	0
1	294	02632970	4	29	0.438116	0
0	349	0263A73B	1	43	0.651698	0
0	349	0263A73B	2	51	0.465498	0
0	349	0263A73B	3	57	0.438116	0
1	218	0267C592	2	11	0.503834	0
1	218	0267C592	3	18	0.558598	0
1	218	0267C592	4	24	0.407996	0
1	114	02687017	2	41	0.457284	0
1	114	02687017	3	47	0.446331	0
1	114	02687017	4	52	0.468237	0
1	368	02689874	3	13	0.520263	0
1	368	02689874	4	19	0.380613	0
1	046	02696B82	2	48	0.457284	0
1	046	02696B82	3	53	0.460022	0
1	435	0269908A	1	36	0.58598	0
1	435	0269908A	2	47	0.250548	0
1	312	026B5E0D	1	16	0.572289	0
1	312	026B5E0D	2	23	0.495619	0
1	312	026B5E0D	3	29	0.460022	0
1	312	026B5E0D	4	34	0.492881	0
0	415	026E6791	2	35	0.457284	0
0	415	026E6791	3	41	0.460022	0
0	415	026E6791	4	47	0.476451	0
1	689	026E99A7	1	29	0.271084	0
1	583	0270DBE9	1	23	0.550383	0
1	583	0270DBE9	2	29	0.421687	0
1	583	0270DBE9	3	35	0.43264	0
1	583	0270DBE9	4	40	0.498357	0
0	285	027B59D1	3	2	0.399781	0
0	285	027B59D1	4	7	0.421687	0
0	445	027DA957	1	46	0.503834	0
0	445	027DA957	2	52	0.473713	0
0	445	027DA957	3	58	0.440854	0
0	048	027F2AC4	1	20	0.517525	0
0	048	027F2AC4	2	26	0.457284	0
0	048	027F2AC4	3	32	0.46276	0
0	048	027F2AC4	4	37	0.421687	0
0	036	02811F96	1	1	0.514786	0
0	036	02811F96	2	8	0.443593	0
0	036	02811F96	3	12	0.443593	0
0	036	02811F96	4	12	0.457284	0
1	092	02822147	1	47	0.506572	0
1	092	02822147	2	54	0.443593	0
1	092	02822147	3	59	0.449069	0
1	692	0285CF2C	2	11	0.761227	0
1	692	0285CF2C	3	21	0.388828	0
1	692	0285CF2C	4	25	0.443593	0
1	272	0285E69D	1	23	0.553122	0
1	179	0286DDC5	4	6	0.503834	0
0	651	02877FA9	1	17	0.55586	0
0	651	02877FA9	2	24	0.256024	0
1	087	0287E542	1	30	0.591457	0
1	087	0287E542	2	38	0.366922	0
1	087	0287E542	3	42	0.188938	0
0	590	02886916	1	47	0.50931	0
0	590	02886916	2	54	0.487404	0
0	590	02886916	3	59	0.479189	0
0	057	028A3B68	3	4	0.443593	0
0	057	028A3B68	4	10	0.440854	0
0	579	028CD840	1	35	0.610624	0
0	579	028CD840	2	41	0.203998	0
1	158	028D9203	1	38	0.580504	0
1	158	028D9203	2	45	0.512048	0
1	158	028D9203	3	51	0.227273	0
1	636	0292C8B6	4	6	0.460022	0
0	056	0292D6E0	1	8	0.514786	0
0	056	0292D6E0	2	11	0.629792	0
0	056	0292D6E0	3	19	0.366922	0
0	056	0292D6E0	4	23	0.440854	0
1	111	0293E4A5	1	36	0.523001	0
1	111	0293E4A5	2	42	0.457284	0
1	111	0293E4A5	3	48	0.446331	0
1	111	0293E4A5	4	53	0.454545	0
1	159	029480B8	2	6	0.514786	0
1	159	029480B8	3	12	0.454545	0
1	159	029480B8	4	12	0.514786	0
1	158	02959951	1	21	0.575027	0
1	158	02959951	2	28	0.520263	0
1	158	02959951	3	34	0.451807	0
1	158	02959951	4	40	0.520263	0
1	552	02963E63	1	18	0.575027	0
1	554	02974F70	1	10	0.561336	0
1	554	02974F70	2	11	0.470975	0
1	554	02974F70	3	17	0.542169	0
1	554	02974F70	4	23	0.361446	0
0	228	0298E6BD	3	6	0.429901	0
0	228	0298E6BD	4	11	0.41621	0
0	084	029A18D6	2	29	0.465498	0
0	084	029A18D6	3	35	0.279299	0
0	084	029A18D6	4	38	0.468237	0
1	676	029BBB23	1	9	0.591457	0
1	676	029BBB23	2	13	0.566813	0
1	676	029BBB23	3	19	0.53943	0
1	676	029BBB23	4	25	0.366922	0
1	369	029CF019	1	23	0.297097	1	oth-noninfect	unspecified
0	268	029D34FE	1	41	0.558598	0
0	268	029D34FE	2	48	0.427163	0
0	268	029D34FE	3	53	0.424425	0
1	220	029D5331	1	15	0.305312	0
0	268	029DF5A4	1	5	0.558598	0
0	268	029DF5A4	2	12	0.427163	0
0	268	029DF5A4	3	17	0.212212	0
1	129	029E3362	1	17	0.594195	0
1	129	029E3362	2	24	0.383352	0
1	129	029E3362	3	28	0.438116	0
1	129	029E3362	4	33	0.506572	0
0	456	02A01391	1	50	0.503834	0
0	456	02A01391	2	56	0.46276	0
1	433	02A03D4A	1	41	0.55586	0
1	433	02A03D4A	2	48	0.460022	0
1	433	02A03D4A	3	53	0.421687	0
1	433	02A03D4A	4	58	0.506572	0
1	655	02A09074	1	2	0.553122	0
1	655	02A09074	2	10	0.256024	0
1	655	02A09074	4	19	0.457284	0
0	624	02A0C185	1	10	0.533954	0
0	624	02A0C185	2	17	0.575027	0
0	624	02A0C185	3	24	0.38609	0
0	624	02A0C185	4	28	0.443593	0
1	378	02A189A5	1	24	0.514786	0
1	378	02A189A5	2	30	0.531216	0
1	378	02A189A5	3	36	0.355969	0
1	378	02A189A5	4	40	0.470975	0
0	618	02A30CE6	2	41	0.638007	0
0	618	02A30CE6	3	49	0.265608	0
0	618	02A30CE6	4	52	0.46276	0
1	686	02A585E9	1	55	0.648959	0
1	292	02A925BA	1	5	0.553122	0
1	292	02A925BA	2	12	0.443593	0
1	292	02A925BA	3	17	0.438116	0
1	292	02A925BA	4	22	0.438116	0
1	201	02ABBC6A	1	9	0.583242	0
1	201	02ABBC6A	2	16	0.457284	0
1	201	02ABBC6A	3	21	0.561336	0
1	201	02ABBC6A	4	28	0.372399	0
0	457	02AC6616	1	17	0.520263	0
0	457	02AC6616	2	21	0.460022	0
0	457	02AC6616	3	23	0.26287	0
1	637	02AD9882	1	25	0.517525	0
1	637	02AD9882	2	31	0.487404	0
1	637	02AD9882	3	37	0.429901	0
1	637	02AD9882	4	42	0.391566	0
1	464	02AD98D1	1	41	0.517525	0
1	464	02AD98D1	2	48	0.457284	0
1	464	02AD98D1	3	59	0.440854	0
1	597	02ADD6D4	1	41	0.531216	0
1	597	02ADD6D4	2	48	0.561336	0
1	597	02ADD6D4	3	54	0.375137	0
1	597	02ADD6D4	4	59	0.476451	0
1	261	02AE1790	1	9	0.55586	0
1	261	02AE1790	2	16	0.413472	0
1	261	02AE1790	3	21	0.173877	0
1	674	02AFB8EB	2	4	0.457284	0
1	674	02AFB8EB	3	9	0.440854	0
1	674	02AFB8EB	4	14	0.46276	0
1	074	02B1CCA4	1	3	0.528478	0
1	074	02B1CCA4	2	10	0.424425	0
1	074	02B1CCA4	3	12	0.399781	0
1	074	02B1CCA4	4	12	0.449069	0
0	622	02B4589A	1	42	0.591457	0
0	622	02B4589A	2	48	0.53943	0
0	622	02B4589A	3	54	0.366922	0
0	622	02B4589A	4	58	0.460022	0
1	388	02B5A367	1	18	0.594195	0
1	388	02B5A367	2	23	0.443593	0
1	388	02B5A367	3	29	0.449069	0
1	388	02B5A367	4	34	0.495619	0
1	233	02B88A66	1	23	0.53943	0
1	233	02B88A66	2	29	0.451807	0
1	233	02B88A66	3	35	0.23138	0
0	142	02BA1CE5	1	14	0.481928	0
0	142	02BA1CE5	2	20	0.558598	0
0	142	02BA1CE5	3	26	0.454545	0
0	142	02BA1CE5	4	32	0.269715	0
1	511	02BA85B8	1	47	0.520263	0
1	511	02BA85B8	2	53	0.457284	0
1	511	02BA85B8	3	59	0.438116	0
0	656	02BF26C3	1	19	0.553122	0
0	656	02BF26C3	2	26	0.514786	0
0	656	02BF26C3	3	32	0.361446	0
0	656	02BF26C3	4	36	0.449069	0
1	094	02C062BE	2	12	0.443593	0
1	094	02C062BE	3	17	0.449069	0
1	094	02C062BE	4	22	0.429901	0
1	027	02C162F5	1	45	0.517525	0
1	027	02C162F5	2	52	0.451807	0
1	027	02C162F5	3	57	0.449069	0
0	436	02C35820	1	48	0.629792	0
0	436	02C35820	2	53	0.451807	0
1	223	02C3FB13	1	8	0.629792	0
1	223	02C3FB13	2	12	0.503834	0
1	223	02C3FB13	3	18	0.460022	0
1	223	02C3FB13	4	23	0.503834	0
0	132	02C44D3E	2	48	0.38609	0
0	132	02C44D3E	3	52	0.438116	0
1	182	02C467B4	1	42	0.29299	0
1	686	02C5104D	1	48	0.700986	0
1	686	02C5104D	2	57	0.465498	0
1	686	02C5104D	3	50	0.454545	0
1	479	02C57D84	2	35	0.627054	0
1	479	02C57D84	3	43	0.43264	0
1	479	02C57D84	4	48	0.410734	0
1	177	02C5DA54	3	48	0.457284	0
0	447	02C663ED	3	31	0.438116	0
0	447	02C663ED	4	24	0.46276	0
1	437	02C69B9A	3	4	0.46276	0
1	437	02C69B9A	4	10	0.487404	0
1	418	02C7AE27	1	8	0.50931	0
1	418	02C7AE27	2	15	0.484666	0
1	418	02C7AE27	3	20	0.220427	0
1	177	02C98CA8	1	54	0.575027	0
1	177	02C98CA8	2	29	0.468237	0
1	177	02C98CA8	3	35	0.454545	0
1	177	02C98CA8	4	41	0.460022	0
1	608	02CE55EF	2	30	0.512048	0
1	608	02CE55EF	3	36	0.212212	0
0	417	02CE8FB1	2	53	0.484666	0
0	417	02CE8FB1	3	59	0.440854	0
0	204	02D1C95C	1	24	0.336802	0
0	390	02D22514	1	18	0.583242	0
0	390	02D22514	2	25	0.451807	0
0	390	02D22514	3	31	0.533954	0
0	390	02D22514	4	37	0.407996	0
1	444	02D2DEE6	1	35	0.523001	0
1	583	02D4C6D0	1	53	0.550383	0
1	065	02D4CDE3	2	3	0.50931	0
1	065	02D4CDE3	3	10	0.460022	0
1	065	02D4CDE3	4	12	0.487404	0
0	213	02D4D1D0	4	3	0.418949	0
1	433	02D5429E	1	3	0.569551	0
1	433	02D5429E	2	10	0.446331	0
1	433	02D5429E	3	12	0.421687	0
1	433	02D5429E	4	12	0.506572	0
0	539	02D69620	1	3	0.517525	0
0	539	02D69620	2	9	0.460022	0
0	539	02D69620	3	14	0.495619	0
0	539	02D69620	4	20	0.402519	0
0	339	02D9C74D	1	35	0.561336	0
0	339	02D9C74D	2	42	0.256024	0
0	339	02D9C74D	4	54	0.492881	0
0	459	02DAFFBD	1	23	0.517525	0
0	459	02DAFFBD	2	29	0.457284	0
0	459	02DAFFBD	3	35	0.443593	0
0	459	02DAFFBD	4	40	0.46276	0
1	071	02DB927D	1	23	0.528478	0
1	071	02DB927D	2	29	0.421687	0
1	071	02DB927D	3	35	0.402519	0
1	071	02DB927D	4	39	0.427163	0
1	007	02DD6838	2	7	0.481928	0
1	007	02DD6838	3	12	0.473713	0
1	007	02DD6838	4	12	0.418949	0
0	665	02DE4974	1	17	0.638007	0
0	665	02DE4974	2	25	0.536692	0
0	665	02DE4974	3	31	0.224535	0
0	061	02DEC1FE	1	12	0.29299	0
0	571	02DFBADD	1	17	0.50931	0
0	571	02DFBADD	2	24	0.492881	0
0	571	02DFBADD	3	29	0.43264	0
0	571	02DFBADD	4	35	0.501095	0
1	701	02E101FC	1	47	0.520263	0
1	701	02E101FC	2	53	0.230011	0
0	456	02E1ABA0	1	3	0.55586	0
0	456	02E1ABA0	2	10	0.206736	0
1	407	02E3CDD8	1	56	0.457284	0
1	368	02E65D24	1	1	0.55586	0
1	368	02E65D24	2	8	0.476451	0
1	368	02E65D24	3	14	0.520263	0
1	368	02E65D24	4	20	0.402519	0
0	269	02E722E1	2	4	0.427163	0
0	269	02E722E1	3	9	0.217689	0
0	340	02E902E6	1	4	0.512048	0
0	340	02E902E6	2	11	0.46276	0
0	340	02E902E6	3	12	0.429901	0
0	340	02E902E6	4	12	0.454545	0
0	169	02EAC2CA	1	24	0.558598	0
0	169	02EAC2CA	2	29	0.517525	0
0	169	02EAC2CA	3	36	0.533954	0
0	169	02EAC2CA	4	42	0.429901	0
1	412	02ED34F3	4	9	0.239595	0
0	096	02F18A59	4	9	0.21632	0
0	688	02F1DD48	1	27	0.670865	0
0	688	02F1DD48	2	35	0.528478	0
0	688	02F1DD48	3	41	0.454545	0
0	688	02F1DD48	4	46	0.512048	0
1	573	02F5755B	1	41	0.503834	0
1	573	02F5755B	2	48	0.495619	0
1	573	02F5755B	3	53	0.43264	0
1	433	02F7D550	1	35	0.569551	0
1	433	02F7D550	2	41	0.446331	0
1	433	02F7D550	3	47	0.421687	0
1	433	02F7D550	4	52	0.506572	0
0	077	02F7FA14	3	2	0.364184	0
0	077	02F7FA14	4	42	0.451807	0
1	676	02F9F47D	1	10	0.618839	0
1	676	02F9F47D	2	18	0.640745	0
1	676	02F9F47D	3	25	0.465498	0
1	676	02F9F47D	4	31	0.402519	0
1	408	02FBE3B8	1	35	0.514786	0
1	408	02FBE3B8	2	42	0.572289	0
1	408	02FBE3B8	3	48	0.171139	0
1	378	02FF59AC	4	54	0.473713	0
1	376	0300156C	3	14	0.21632	0
0	278	030050F2	1	9	0.55586	0
0	278	030050F2	2	16	0.438116	0
0	278	030050F2	3	21	0.429901	0
0	278	030050F2	4	26	0.457284	0
1	599	0300CDAE	1	35	0.531216	0
1	599	0300CDAE	2	42	0.607886	0
1	599	0300CDAE	3	49	0.328587	0
1	599	0300CDAE	4	53	0.476451	0
1	291	0304F1EE	1	35	0.55586	0
1	291	0304F1EE	2	41	0.443593	0
1	291	0304F1EE	3	47	0.435378	0
1	291	0304F1EE	4	52	0.438116	0
1	347	030598AA	1	54	0.288883	0
0	143	0305BF1C	4	36	0.533954	0
0	102	030961BC	1	53	0.523001	0
0	268	03099287	1	29	0.558598	0
0	268	03099287	2	36	0.427163	0
0	268	03099287	3	41	0.421687	0
0	268	03099287	4	46	0.451807	0
0	039	030BB498	1	30	0.561336	0
0	039	030BB498	2	35	0.492881	0
0	039	030BB498	3	41	0.457284	0
0	039	030BB498	4	47	0.451807	0
1	541	030CC841	1	17	0.279299	0
1	541	030CC841	3	28	0.18483	0
0	698	030CD35D	1	52	0.286145	0
0	492	030DC51E	1	30	0.599671	0
0	492	030DC51E	2	35	0.553122	0
0	492	030DC51E	3	42	0.476451	0
0	492	030DC51E	4	48	0.380613	0
0	279	030F19E3	1	17	0.550383	0
0	279	030F19E3	2	24	0.205367	0
1	614	030FB0CB	2	18	0.470975	0
1	614	030FB0CB	3	6	0.208105	0
1	692	030FD39A	1	53	0.55586	0
1	333	03101D1A	1	35	0.55586	0
1	333	03101D1A	2	41	0.427163	0
1	333	03101D1A	3	47	0.41621	0
1	333	03101D1A	4	52	0.443593	0
1	179	0310534F	2	6	0.236857	0
0	140	03111E76	3	3	0.457284	0
0	140	03111E76	4	9	0.523001	0
0	688	031163B1	1	31	0.544907	0
0	688	031163B1	2	35	0.528478	0
0	688	031163B1	3	42	0.454545	0
0	688	031163B1	4	47	0.512048	0
1	444	0314D352	1	8	0.523001	0
1	444	0314D352	2	11	0.460022	0
1	444	0314D352	3	17	0.438116	0
1	444	0314D352	4	22	0.46276	0
0	459	031871A6	2	4	0.418949	0
0	459	031871A6	3	9	0.440854	0
0	459	031871A6	4	12	0.465498	0
1	699	0318E1BF	4	5	0.460022	0
0	300	031948DB	1	41	0.514786	0
0	300	031948DB	2	48	0.394304	0
0	300	031948DB	3	52	0.220427	0
0	422	031A136B	2	53	0.484666	0
0	422	031A136B	3	59	0.454545	0
1	583	031B8E10	4	4	0.495619	0
0	422	031D0742	1	10	0.512048	0
0	422	031D0742	2	17	0.242333	0
1	368	031E6335	3	9	0.520263	0
1	368	031E6335	4	15	0.380613	0
0	455	0321B6DD	1	24	0.528478	0
0	455	0321B6DD	2	31	0.449069	0
0	455	0321B6DD	3	35	0.438116	0
0	455	0321B6DD	4	40	0.46276	0
0	366	0321EBAE	2	11	0.465498	0
0	366	0321EBAE	3	17	0.531216	0
0	366	0321EBAE	4	23	0.361446	0
1	355	03220F16	3	2	0.366922	0
1	355	03220F16	4	6	0.46276	0
0	622	0322FE43	3	6	0.451807	0
0	622	0322FE43	4	11	0.375137	0
1	428	0324DD9C	4	25	0.470975	0
0	273	03253F64	1	17	0.55586	0
0	273	03253F64	2	24	0.438116	0
0	273	03253F64	3	29	0.407996	0
0	273	03253F64	4	34	0.492881	0
0	268	032B7C4F	2	19	0.468237	0
0	268	032B7C4F	3	24	0.380613	0
0	268	032B7C4F	4	29	0.451807	0
1	159	032C9159	1	12	0.648959	0
1	159	032C9159	2	19	0.421687	0
1	159	032C9159	3	24	0.531216	0
1	159	032C9159	4	31	0.440854	0
1	092	032CFBEA	3	33	0.355969	0
1	092	032CFBEA	4	37	0.43264	0
0	514	032DDD4F	2	1	0.451807	0
0	514	032DDD4F	3	6	0.517525	0
0	514	032DDD4F	4	12	0.438116	0
1	171	032F712E	1	42	0.569551	0
1	171	032F712E	2	47	0.531216	0
1	171	032F712E	3	54	0.449069	0
1	388	03303067	1	54	0.60241	0
0	256	0331485C	2	24	0.413472	0
0	256	0331485C	3	28	0.424425	0
0	256	0331485C	4	34	0.460022	0
0	029	0332B0AD	2	11	0.451807	0
0	029	0332B0AD	3	16	0.446331	0
0	029	0332B0AD	4	22	0.451807	0
1	607	03332E59	2	35	0.533954	0
1	607	03332E59	3	42	0.440854	0
1	607	03332E59	4	47	0.46276	0
1	583	03342A32	2	36	0.421687	0
1	583	03342A32	3	41	0.435378	0
1	583	03342A32	4	46	0.495619	0
1	558	0336088E	1	35	0.517525	0
1	558	0336088E	2	42	0.479189	0
1	558	0336088E	3	46	0.490142	0
1	558	0336088E	4	51	0.402519	0
0	682	03391245	1	50	0.272453	0
0	281	033B2793	1	47	0.501095	0
0	281	033B2793	2	53	0.484666	0
0	281	033B2793	3	59	0.273823	0
0	301	033DEB7B	1	47	0.564074	0
0	301	033DEB7B	2	53	0.421687	0
0	301	033DEB7B	3	59	0.43264	0
1	371	03417B5A	2	2	0.460022	0
1	371	03417B5A	3	7	0.438116	0
1	371	03417B5A	4	12	0.454545	0
1	627	03429C38	1	17	0.531216	0
1	627	03429C38	2	23	0.575027	0
1	627	03429C38	3	30	0.383352	0
1	627	03429C38	4	35	0.443593	0
1	235	03449BAC	1	8	0.575027	0
1	235	03449BAC	2	11	0.460022	0
1	235	03449BAC	3	17	0.542169	0
1	235	03449BAC	4	24	0.186199	1	pneumonia	malnutri
1	187	0345BE83	1	56	0.53943	0
1	705	0345FD48	2	6	0.23138	0
1	679	0346057D	1	4	0.544907	0
1	679	0346057D	2	10	0.613363	0
1	679	0346057D	3	12	0.443593	0
1	679	0346057D	4	12	0.465498	0
1	411	034619EA	1	24	0.583242	0
1	411	034619EA	2	29	0.512048	0
1	411	034619EA	3	35	0.55586	0
1	411	034619EA	4	42	0.38609	0
1	614	0349A016	3	2	0.407996	0
1	614	0349A016	4	2	0.438116	0
1	092	0349AA26	2	24	0.443593	0
1	092	0349AA26	3	29	0.440854	0
1	092	0349AA26	4	34	0.440854	0
1	525	034CB37E	2	13	0.380613	0
1	525	034CB37E	3	17	0.460022	0
1	525	034CB37E	4	23	0.46276	0
1	426	034EB785	1	47	0.476451	0
1	426	034EB785	2	48	0.492881	0
1	426	034EB785	3	53	0.438116	0
1	426	034EB785	4	59	0.46276	0
0	110	034FAD10	2	24	0.457284	0
0	110	034FAD10	3	29	0.223165	0
1	378	0351A157	1	41	0.55586	0
1	443	0352C61B	1	1	0.520263	0
1	443	0352C61B	2	8	0.460022	0
1	443	0352C61B	3	12	0.435378	0
1	443	0352C61B	4	12	0.476451	0
0	379	035694C8	2	6	0.451807	0
0	379	035694C8	3	11	0.438116	0
0	379	035694C8	4	12	0.476451	0
1	676	0359168E	3	13	0.53943	0
1	676	0359168E	4	20	0.366922	0
1	452	035B6BD7	1	51	0.528478	0
1	452	035B6BD7	2	57	0.451807	0
1	026	035C8D1E	3	5	0.224535	0
0	096	035CEFA4	3	24	0.454545	0
0	096	035CEFA4	4	24	0.43264	0
1	583	035E02FB	2	4	0.421687	0
1	583	035E02FB	3	9	0.470975	0
1	583	035E02FB	4	15	0.460022	0
1	464	035E2F3B	1	48	0.517525	0
1	464	035E2F3B	2	55	0.457284	0
1	464	035E2F3B	3	59	0.440854	0
0	279	035F37A1	1	30	0.550383	0
0	279	035F37A1	2	36	0.410734	0
0	279	035F37A1	3	40	0.347755	0
0	279	035F37A1	4	45	0.473713	0
0	453	035F46FB	1	47	0.514786	0
0	453	035F46FB	2	53	0.470975	0
0	453	035F46FB	3	59	0.43264	0
1	072	036331CF	1	35	0.26287	0
0	589	03659FB3	2	18	0.487404	0
0	589	03659FB3	3	23	0.212212	0
0	144	03662AB0	1	29	0.514786	0
0	144	03662AB0	2	37	0.528478	0
0	144	03662AB0	3	42	0.454545	0
0	144	03662AB0	4	47	0.561336	0
0	396	03666E2E	2	39	0.492881	0
0	396	03666E2E	3	45	0.476451	0
0	396	03666E2E	4	51	0.410734	0
0	571	03679107	1	53	0.50931	0
0	132	0369410C	1	17	0.591457	0
0	132	0369410C	2	24	0.479189	0
0	132	0369410C	3	29	0.383352	0
0	132	0369410C	4	33	0.451807	0
1	012	03699854	3	24	0.399781	0
1	012	03699854	4	24	0.440854	0
1	190	036B5C16	1	29	0.536692	0
1	190	036B5C16	2	35	0.460022	0
1	190	036B5C16	3	41	0.212212	0
0	204	036B8393	2	42	0.501095	0
0	204	036B8393	3	48	0.46276	0
1	439	036D593B	1	55	0.583242	0
0	695	036F4DF0	1	53	0.575027	0
0	695	036F4DF0	2	59	0.361446	0
1	443	036F6C24	3	24	0.217689	0
0	243	03716BE4	2	4	0.236857	0
1	641	0374C3B6	1	27	0.517525	0
1	641	0374C3B6	2	34	0.484666	0
1	641	0374C3B6	3	40	0.429901	0
1	641	0374C3B6	4	45	0.476451	0
0	385	03767A6E	1	36	0.60241	0
0	385	03767A6E	2	42	0.443593	0
0	385	03767A6E	3	47	0.449069	0
0	385	03767A6E	4	52	0.495619	0
1	625	0378AC93	1	18	0.550383	0
1	625	0378AC93	2	25	0.55586	0
1	625	0378AC93	3	31	0.38609	0
1	625	0378AC93	4	36	0.443593	0
1	335	037FD74F	3	4	0.46276	0
1	335	037FD74F	4	10	0.46276	0
0	298	03808764	1	54	0.561336	0
0	298	03808764	2	59	0.421687	0
0	603	0380A6EB	1	17	0.531216	0
0	603	0380A6EB	2	24	0.528478	0
0	603	0380A6EB	3	30	0.435378	0
0	603	0380A6EB	4	35	0.473713	0
0	108	0380F757	1	51	0.517525	0
0	108	0380F757	2	57	0.460022	0
0	698	03815AA7	1	35	0.53943	0
0	698	03815AA7	2	41	0.72563	0
0	698	03815AA7	3	50	0.421687	0
0	698	03815AA7	4	55	0.446331	0
0	589	038256FE	3	5	0.213582	0
1	692	03834EDA	1	10	0.55586	0
1	692	03834EDA	2	30	0.744797	0
1	692	03834EDA	3	39	0.438116	0
1	692	03834EDA	4	44	0.429901	0
1	615	0384F27B	1	54	0.575027	0
1	327	03885496	1	33	0.58598	0
1	327	03885496	2	41	0.616101	0
1	327	03885496	3	48	0.364184	0
1	327	03885496	4	52	0.460022	0
0	463	0389696D	1	8	0.250548	0
0	526	038D096F	1	11	0.520263	0
0	526	038D096F	2	17	0.470975	0
0	526	038D096F	3	23	0.451807	0
0	526	038D096F	4	28	0.473713	0
1	458	038F010F	2	48	0.421687	0
1	458	038F010F	3	53	0.427163	0
1	458	038F010F	4	58	0.473713	0
0	651	0391A605	1	19	0.55586	0
0	651	0391A605	2	26	0.512048	0
0	651	0391A605	3	32	0.355969	0
0	651	0391A605	4	36	0.457284	0
1	371	0393954E	2	15	0.460022	0
1	371	0393954E	3	20	0.435378	0
1	371	0393954E	4	25	0.487404	0
1	552	03954E0A	1	47	0.575027	0
0	310	0395FD08	2	4	0.495619	0
0	310	0395FD08	3	10	0.46276	0
0	310	0395FD08	4	12	0.247809	0
1	180	03993475	1	22	0.594195	0
1	180	03993475	2	29	0.566813	0
[truncated: 141,797 more rows]
